# Supplementary material for: Assessment of the Route of Exposure to Ovalbumin and Cow’s Milk Proteins on the Induction of IgE Responses in BALB/c Mice
Source: Biology (Basel). 2022 Mar 31;11(4):542. doi: 10.3390/biology11040542 (PMC9031655; doi:10.3390/biology11040542)
Supplement: Supplementary file 1 [file biology-11-00542-s001.zip]

Archive with 1 entries (1 files):
- biology-1614034-supplementary.pdf
